# Supplementary material for: Catalytic Behavior of Iron-Containing Cubic Spinel in the Hydrolysis and Hydrothermolysis of Ammonia Borane
Source: Materials (Basel). 2021 Sep 19;14(18):5422. doi: 10.3390/ma14185422 (PMC8468860; doi:10.3390/ma14185422)
Supplement: Supplementary file 1 [file materials-14-05422-s001.zip]

Archive with 1 entries (1 files):
- materials-1376887-supplementary.pdf
